# Supplementary material for: Human Brain Lipidomics: Utilities of Chloride Adducts in Flow Injection Analysis
Source: Life (Basel). 2021 Apr 28;11(5):403. doi: 10.3390/life11050403 (PMC8145723; doi:10.3390/life11050403)
Supplement: Supplementary file 1 [file life-11-00403-s001.zip]

Archive with 1 entries (1 files):
- life-1187743-supplementary.xlsx
