# Supplementary material for: Human Brain Lipidomics: Utilities of Chloride Adducts in Flow Injection Analysis
Source: Life (Basel). 2021 Apr 28;11(5):403. doi: 10.3390/life11050403 (PMC8145723; doi:10.3390/life11050403)
Supplement: Supplementary file 1 [file life-11-00403-s001.zip › life-1187743-supplementary.xlsx]

## Sheet: Sheet2
Parameter	Cer d18:1/14:0	Cer d18:1/16:0	Cer d18:1/16:1	Cer d18:1/18:0	Cer d18:1/18:1	Cer d18:1/20:0	Cer d18:1/20:1	Cer d18:1/20:2	Cer d18:1/22:0	Cer d18:1/22:1	Cer d18:1/22:2	Cer d18:1/24:0	Cer d18:1/24:1	Cer d18:1/24:2	Cer d18:1/24:3	Cer d18:1/26:0	Cer d18:1/26:1	Cer d18:1/26:2
[M+Cl]-	944293	21469128	1.77259e+06	323107904	86290312	114640432	10452934	42585.8	10412431	4013387	511426	4602811	55091916	7026328	452671	425355	4.41239e+06	949580
[M-H]-	3946.3	546661	3835.1	148877	223604						178786			25310.9
[M+Cl]-/[M-H]-	239.286	39.2732	462.201	2170.3	385.906						2.86055			277.601
[M+Cl]-	1.35912e+06	28099136	2351999	420164384	115223104	154831440	13981305	99691.9	12653803	4602782	696484	5410531	59452444	8.09233e+06	599844	487091	5338110	1.14843e+06
[M-H]-		10703.9		161085	13745.4						187043
[M+Cl]-/[M-H]-		2625.13		2608.34	8382.67						3.72365
[M+Cl]-	842283	21509990	1.43184e+06	263634320	75824264	142959584	12711747	179071	9027294	2.61745e+06	288134	3800919	30478210	4.42937e+06	330688	331886	3540481	844334
[M-H]-		3180.1		50777.6		7659.3					208258
[M+Cl]-/[M-H]-		6763.94		5191.94		18664.8					1.38355
[M+Cl]-	993215	21818164	1546666	373910528	90943104	184464672	14534511	131189	10477415	2.58557e+06	404785	3.66598e+06	22988364	4.47061e+06	448718	770353	2.82761e+06	811498
[M-H]-		3776.1		153689							100671
[M+Cl]-/[M-H]-		5777.96		2432.9							4.02085
[M+Cl]-	776989	17986208	1.44461e+06	277467008	84380144	144376160	12762234	152610	9622007	2874431	302017	3.68123e+06	32271060	4.88824e+06	360887	946390	3.41849e+06	806073
[M-H]-				80959.4	6970.7						99187.4
[M+Cl]-/[M-H]-				3427.24	12105						3.04491
[M+Cl]-	836958	19288978	1165277	338084448	79160600	138661760	11563305	54989.9	8832614	2.64181e+06	513243	5174111	29375480	5023988	497864	327606	2.63524e+06	821697
[M-H]-		6126.9		143462	10415.1	4499.2					225901
[M+Cl]-/[M-H]-		3148.24		2356.61	7600.56	30819.2					2.27198
[M+Cl]-	245103	444725	300412	63490871	15666834	2807900	2305689	19859	2030733	648679	89008	964452	8239055	1107795	92567	92345	763885	184667
[M-H]-		3211		18567	9562
[M+Cl]-/[M-H]-		138.5		3419.55	1638.45
[M+Cl]-	1.3753e+06	28802340	2.19056e+06	486961184	129061904	211549440	18889674	150264	15610705	5825441	673152	10031689	102853072	10616024	744529	777409	7572198	1.55346e+06
[M-H]-		14026.3		178195	18063.3	18592.9					89661.9		4430.2
[M+Cl]-/[M-H]-		2053.45		2732.75	7144.98	11378					7.50767		23216.3
[M+Cl]-	611243	13451078	1.01197e+06	183580832	52411256	74258576	6.40922e+06	63907.7	5.4004e+06	1.75188e+06	258410	2.53147e+06	16625787	3.31061e+06	400456	174626	1.8516e+06	527765
[M-H]-		52193.1		117514	27671.8						176807
[M+Cl]-/[M-H]-		257.718		1562.21	1894.03						1.46154
[M+Cl]-	697514	16539727	1.11114e+06	214067456	65035528	107508792	8539899	98701.3	7.57833e+06	2346066	381525	3612446	35583876	5043483	383240	300451	2863670	820264
[M-H]-		248908		105801	124115						183057		4370.1
[M+Cl]-/[M-H]-		66.4492		2023.31	523.993						2.08419		8142.58
[M+Cl]-	1.16073e+06	24859954	1.96539e+06	377862432	97210392	139865424	10405435	87136.9	10057210	3.19121e+06	384595	5.36058e+06	33982180	5.1858e+06	370931	472859	3130162	697898
[M-H]-				137076							133940
[M+Cl]-/[M-H]-				2756.59							2.87139
[M+Cl]-	778927	16223061	1.20282e+06	252786976	65645356	137855616	12113120	111882	11167455	3.16514e+06	386911	5.34947e+06	44987868	6.01391e+06	381472	404454	4.60025e+06	1.06073e+06
[M-H]-				43686.4	4080.3	4964					199826
[M+Cl]-/[M-H]-				5786.4	16088.4	27771.1					1.93624
Supplementary Table 2. Lipids detected as chloride adducts compared to detection as [M-H]- anions, [M+H]+ cations, or [M+NH4]+ cations.
Lipid	# of Chloride adducts	# of [M-H]-
Ceramides	22	7
Hydroxyceramides	11	1
Phytoceramides	14	0
Dihydroceramides	8	0
Hexosylceramides	24	4
Hexosyl-hydroxyceramides	32	6
Lactosylceramides	2	0
PE-Ceramides	8	7
Lipid	# of Chloride adducts	# of [M+H]+
Phosphatidylcholines	42	52
Lyso-phosphatidylcholines	6	9
Lipid	Exact	[M-H]-	[M+Cl]-	NCE	Product	Anion		[M+H]+	Product	Cation
Cer d18:1/16:0 [C16]	553.56578	552.559	588.536	20	[M-H]-	552.559		554.573
Cer d18:1/16:0 [D31]	567.7004	566.693	602.67	20	[M-H]-	566.693		568.708
Gal-Cer d18:1/13:0 [D7]	664.5619	663.555	699.532	25	M-(Gal)	483.491		665.569
Glu-Cer d18:1/18:1 [D5]	730.6119	729.605	765.582	25	M-(Glu-H2O)	567.552		731.619
LPC 16:0 [D31]	526.527	527.534	561.497	30	16:0 [D31]	285.421		527.534	P-Choline	184.074
Lyso-SM d18:1 [D9]	473.394	474.402	508.364	25	[M-CD3]	455.352		474.402	P-Choline	184.074
NAE 18:0 [D3]	330.332	348.367	365.302	35	Ethanolamine	60.0455		331.34
NAG 20:4 [D8]	369.312	387.346	404.282	35	Gly	74.0247		370.319
9-PAHSA [C4]	542.51	541.502	577.479	35	16:0 [C4]	259.246		543.517
9-PAHSA [C16]	554.55	553.542	589.52	35	16:0 [C16]	271.287		555.557
PC (16:0/18:1) [D31]	789.766	790.773	824.736	30	16:0 [D31]	285.421		790.773	P-Choline	184.074
PC 14:0/14:0 [D54]	729.826	730.833	764.796	30	14:0 [D26]	253.365		730.833	P-Choline	184.074
PC 16:0/16:0 [C40]	773.896	774.904	808.866	25	16:0 [C16]	271.287		774.904	P-Choline [C5]	189.091
PGE2 [D4]	356.25	355.243	391.22	35	C20H24O3D4	319.222		357.257
PGF2α [D4]	358.266	357.258	393.236	50	C12H14O2D4	197.148		359.273
SM d18:1/16:0 [D31]	733.762	734.769	768.732	25	[M-CH3]	718.739		734.769	P-Choline	184.074
Supplementary Fig. 1. Phosphoethanolamine (theoretical mass of 240.0118; 0.071 ppm) MS2 product of Cer-PE 24:0.
Supplementary Fig. 2. MS2 spectrum for neocortical PC 40:6 , clearly demonstrating that this is PC 18:0 (283.2642)/22:6 (327.2330); also see Table 4).
